# Supplementary material for: Oligonucleotide Synthesis Errors Are a Source of Untoward Variation in HDR-Mediated Gene Editing
Source: Genes (Basel). 2026 Jun 24;17(7):729. doi: 10.3390/genes17070729 (PMC13409629; doi:10.3390/genes17070729)
Supplement: Supplementary file 1 [file genes-17-00729-s001.zip]

Archive with 4 entries (4 files):
- Figure_S1 Schematic of analysis pipeline.pdf
- Figure_S2 SNE and indel frequency in the three ssODNs.pdf
- Figure_S3 SNEs in genomic DNA.pdf
- Figure_S4 Deletions in genomic DNA.pdf
